# Supplementary material for: Zona Pellucida Protein 2 (ZP2) Is Expressed in Colon Cancer and Promotes Cell Proliferation
Source: Cancers (Basel). 2021 Apr 7;13(8):1759. doi: 10.3390/cancers13081759 (PMC8067760; doi:10.3390/cancers13081759)
Supplement: Supplementary file 1 [file cancers-13-01759-s001.zip]

Archive with 9 entries (7 files):
- cancers-1150264-suppl-final/
- cancers-1150264-suppl-final/Supplement-Figures/
- cancers-1150264-suppl-final/Supplement-Figures/Suppl. 1 1200.png
- cancers-1150264-suppl-final/Supplement-Figures/Suppl. 2 1200.png
- cancers-1150264-suppl-final/Supplement-Figures/Suppl. 3 revised 1200.png
- cancers-1150264-suppl-final/Supplement-Figures/Suppl. 4 revised 1200.png
- cancers-1150264-suppl-final/Supplement-Figures/Suppl. 5 1200.png
- cancers-1150264-suppl-final/Supplement-Figures/Suppl. 6 1200.png
- cancers-1150264-suppl-final/Supplement-Figures/Suppl. 7 1200.png
